# Supplementary material for: A Preliminary Study of the Impacts of Duckweed Coverage during Rice Growth on Grain Yield and Quality
Source: Plants (Basel). 2023 Dec 23;13(1):57. doi: 10.3390/plants13010057 (PMC10781075; doi:10.3390/plants13010057)
Supplement: Supplementary file 1 [file plants-13-00057-s001.zip]

Archive with 1 entries (1 files):
- plants-2753214-supplementary.pdf
